# Supplementary material for: Identification of the prognostic and immunotherapeutic potential of L antigen family member 3 in malignant pleural mesothelioma
Source: Clin Transl Med. 2020 Nov 26;10(7):e207. doi: 10.1002/ctm2.207 (PMC7689948; doi:10.1002/ctm2.207)
Supplement: Supplementary file 2 — Supplementary Table 1 Univariate Cox regression of clinial pathological factors for overall survival in TCGA‐MESO patients. Supplementary Table 2 Univariate Cox regression of clinial pathological factors for progression‐free intervel in TCGA‐MESO patients. [file CTM2-10-e207-s002.xlsx]

## Sheet: Sheet1
Supplementary Data 1: Univariate Cox regression of clinialpathological factors for overall survival in TCGA MESO patients.
Factors	beta	HR (95% CI for HR)	wald.test	p.value
AGE	0.0097	1 (0.98-1)	0.32	0.57
SEX	-0.67	0.51 (0.27-0.95)	4.4	0.035
Stage	-0.15	0.86 (0.49-1.5)	0.28	0.6
Nstage	-0.51	0.6 (0.35-1)	3.4	0.065
Tstage	-0.21	0.81 (0.48-1.4)	0.59	0.44
PRIORDX	-0.74	0.48 (0.19-1.2)	2.4	0.12
LAGE3	1.1	2.9 (1.5-5.6)	10	0.0015

## Sheet: Sheet2
Supplementary Data 2: Univariate Cox regression of clinialpathological factors for progression free intervel in TCGA MESO patients.
	beta	HR (95% CI for HR)	wald.test	p.value
AGE	0.01	1 (0.98-1)	0.33	0.56
SEX	-0.73	0.48 (0.26-0.9)	5.2	0.023
Stage	-0.21	0.81 (0.46-1.4)	0.5	0.48
Nstage	-0.46	0.63 (0.36-1.1)	2.7	0.1
Tstage	-0.21	0.81 (0.47-1.4)	0.6	0.44
PRIORDX	-0.71	0.49 (0.19-1.2)	2.3	0.13
LAGE3	1.2	3.2 (1.6-6.2)	12	0.00064
